# Supplementary material for: Human ACE2 transgenic pigs are susceptible to SARS-CoV-2 and develop COVID-19-like disease
Source: Nat Commun. 2025 Jan 17;16:766. doi: 10.1038/s41467-024-54615-1 (PMC11742018; doi:10.1038/s41467-024-54615-1)
Supplement: Supplementary file 4 — Source Data [file 41467_2024_54615_MOESM4_ESM.xlsx]

## Sheet: Figure 2
A)	Fibroblast	hACE2		GAPDH			B)	Fibroblast	TCID50/ mL
	35	30.64	30.4	18.36	18.17			35	0	47.4
	38	40	40	17.06	17.77			38	0	0
	43	22.59	22.2	16.66	16.47			43	1500	2000
	46	19.8	20.2	16.7	17.1			46	356000	267000
	48	20.38	20.94	16.09	16.44			48	47400	35600
	52	23.24	23.85	16.33	16.73			52	0	0
	53	24.75	25.63	16.6	16.98			53	20000	47400
	59	25.07	25.35	16.59	16.66			59	843	2000
	60	25.52	25.5	16.78	16.8			60	2670	2670
	61	25.37	25.5	17.81	17.94			61	1500	6320

## Sheet: Figure 3
ACT	Pig	Date	Time	HPI	true HPI	Demeanor	Appetite	Temperature	Respiration	Cough or other resp. signs	Pig			Cumulative	Actual temp	HPI
RB	1	2023-09-04	16.45	12	6.45	0	0	0	0	0	1	WT1		0	39.4	12
RB	2	2023-09-04	16.45	12	6.45	0	0	0	0	0	2	WT2		0	39.7	12
RB	3	2023-09-04	16.45	12	6.45	0	0	0	0	0	3	WT3		0	39.3	12
RB	4	2023-09-04	16.45	12	6.45	0	0	0	0	0	4	P43		0	39.8	12
RB	5	2023-09-04	16.45	12	6.45	0	0	0	0	0	5	P46		0	39.6	12
RB	6	2023-09-04	16.45	12	6.45	0	0	1	0	0	6	P48		1	40.3	12
RB	7	2023-09-04	16.45	12	6.45	0	0	0	0	0	7	P52		0	39.5	12
RB	8	2023-09-04	16.45	12	6.45	0	0	0	0	0	8	P53		0	39.5	12
RB	9	2023-09-04	16.45	12	6.45	0	0	0	0	0	9	P57		0	39.7	12
RB	10	2023-09-04	16.45	12	6.45	0	0	0	0	0	10	P59		0	39.2	12
RB	11	2023-09-04	16.45	12	6.45	0	0	0	0	0	11	P60		0	39.4	12
RB	12	2023-09-04	16.45	12	6.45	0	0	0	0	0	12	P61		0	39.5	12
RB	1	2023-09-05	9	24	23	0	0	0	0	0	1	WT1		0	39.4	24
RB	2	2023-09-05	9	24	23	0	0	0	0	0	2	WT2		0	39	24
RB	3	2023-09-05	9	24	23	0	0	0	0	0	3	WT3		0	39.2	24
RB	4	2023-09-05	9	24	23	0	0	1	0	0	4	P43		1	40.1	24
RB	5	2023-09-05	9	24	23	0	0	1	1	1	5	P46		3	40.8	24
RB	6	2023-09-05	9	24	23	0	0	1	0	1	6	P48		2	40.7	24
RB	7	2023-09-05	9	24	23	0	0	0	0	0	7	P52		0	39.8	24
RB	8	2023-09-05	9	24	23	0	0	0	0	0	8	P53		0	39.7	24
RB	9	2023-09-05	9	24	23	0	0	0	0	0	9	P57		0	39.1	24
RB	10	2023-09-05	9	24	23	0	0	0	0	0	10	P59		0	39.6	24
RB	11	2023-09-05	9	24	23	0	0	1	0	0	11	P60		1	40.5	24
RB	12	2023-09-05	9	24	23	0	0	1	1	1	12	P61		3	40.1	24
RB	1	2023-09-05	15.25	36	29.25	0	0	0	0	0	1	WT1		0	39.9	36
RB	2	2023-09-05	15.25	36	29.25	0	0	0	0	0	2	WT2		0	39.3	36
RB	3	2023-09-05	15.25	36	29.25	0	0	0	0	0	3	WT3		0	39.5	36
RB	4	2023-09-05	15.25	36	29.25	0	0	0	0	0	4	P43		0	40	36
RB	5	2023-09-05	15.25	36	29.25	0	0	1	0	0	5	P46		1	40.7	36
RB	6	2023-09-05	15.25	36	29.25	0	0	2	0	0	6	P48		2	41.2	36
RB	7	2023-09-05	15.25	36	29.25	0	0	0	0	0	7	P52		0	39.9	36
RB	8	2023-09-05	15.25	36	29.25	0	0	1	0	0	8	P53		1	40.3	36
RB	9	2023-09-05	15.25	36	29.25	0	0	0	0	0	9	P57		0	39.7	36
RB	10	2023-09-05	15.25	36	29.25	0	0	0	0	0	10	P59		0	39,9	36
RB	11	2023-09-05	15.25	36	29.25	0	0	0	0	0	11	P60		0	40	36
RB	12	2023-09-05	15.25	36	29.25	0	0	0	1	0	12	P61		1	39.7	36
DMC	1	2023-09-06	10.3	48	48.5	0	0	0	0	0	1	WT1		0	39.4	48
DMC	2	2023-09-06	10.3	48	48.5	0	0	0	0	0	2	WT2		0	39	48
DMC	3	2023-09-06	10.3	48	48.5	0	0	0	0	0	3	WT3		0	39.1	48
DMC	4	2023-09-06	10.3	48	48.5	0	0	1	0	0	4	P43		1	40.7	48
DMC	5	2023-09-06	10.3	48	48.5	0	0	0	0	0	5	P46		0	39.7	48
DMC	6	2023-09-06	10.3	48	48.5	0	0	1	0	1	6	P48		2	40.5	48
DMC	7	2023-09-06	10.3	48	48.5	0	0	0	0	0	7	P52		0	39.9	48
DMC	8	2023-09-06	10.3	48	48.5	0	0	0	0	1	8	P53		1	39.4	48
DMC	9	2023-09-06	10.3	48	48.5	0	0	0	0	0	9	P57		0	39.7	48
DMC	10	2023-09-06	10.3	48	48.5	0	0	1	0	0	10	P59		1	40.6	48
DMC	11	2023-09-06	10.3	48	48.5	0	0	0	0	0	11	P60		0	39.4	48
DMC	12	2023-09-06	10.3	48	48.5	0	0	1	1	0	12	P61		2	40.3	48
RB	2	2023-09-06	15.2	60	53.5	0	0	0	0	0	2	WT2		0	39.1	60
RB	3	2023-09-06	15.2	60	53.5	0	0	0	0	0	3	WT3		0	39.3	60
RB	4	2023-09-06	15.2	60	53.5	0	0	2	0	0	4	P43		2	41	60
RB	5	2023-09-06	15.2	60	53.5	0	0	1	0	0	5	P46		1	40.4	60
RB	7	2023-09-06	15.2	60	53.5	0	0	0	0	0	7	P52		0	39.9	60
RB	8	2023-09-06	15.2	60	53.5	0	0	0	0	0	8	P53		0	39.7	60
RB	11	2023-09-06	15.2	60	53.5	0	0	1	0	0	11	P60		1	40.5	60
RB	12	2023-09-06	15.2	60	53.5	0	0	2	0	0	12	P61		2	41.3	60
RB	2	2023-09-07	9.4	72	71.4	0	0	0	0	0	2	WT2		0	39.2	72
RB	3	2023-09-07	9.4	72	71.4	0	0	0	0	0	3	WT3		0	39.1	72
RB	4	2023-09-07	9.4	72	71.4	1	0	0	1	1	4	P43		3	39.4	72
RB	5	2023-09-07	9.4	72	71.4	1	0	1	1	1	5	P46		4	40.6	72
RB	7	2023-09-07	9.4	72	71.4	1	0	0	1	0	7	P52		2	39.7	72
RB	8	2023-09-07	9.4	72	71.4	1	0	0	1	0	8	P53		2	39.7	72
RB	11	2023-09-07	9.4	72	71.4	1	0	2	1	0	11	P60		4	41.1	72
RB	12	2023-09-07	9.4	72	71.4	1	0	0	1	0	12	P61		2	39.7	72
RB	2	2023-09-07	15.12	84	77.3	0	0	0	0	0	2	WT2		0	39.3	84
RB	3	2023-09-07	15.12	84	77.3	0	0	0	0	0	3	WT3		0	39.7	84
RB	4	2023-09-07	15.12	84	77.3	1	0	1	1	1	4	P43		4	40.4	84
RB	5	2023-09-07	15.12	84	77.3	1	0	1	1	0	5	P46		3	40.8	84
RB	7	2023-09-07	15.12	84	77.3	1	0	0	3	0	7	P52		4	39.9	84
RB	8	2023-09-07	15.12	84	77.3	1	0	1	1	1	8	P53		4	40.4	84
RB	11	2023-09-07	15.12	84	77.3	1	0	2	3	0	11	P60		6	41.1	84
RB	12	2023-09-07	15.12	84	77.3	1	0	1	1	0	12	P61		3	40.4	84
DMC	2	2023-09-08	9.3	96	95.3	0	0	0	0	0	2	WT2		0	39.4	96
DMC	3	2023-09-08	9.3	96	95.3	0	0	0	0	0	3	WT3		0	39.4	96
DMC	4	2023-09-08	9.3	96	95.3	0	0	0	2	0	4	P43		2	39.5	96
DMC	5	2023-09-08	9.3	96	95.3	2	0	1	3	2	5	P46		8	40.5	96
DMC	7	2023-09-08	9.3	96	95.3	0	0	0	2	0	7	P52		2	39.6	96
DMC	8	2023-09-08	9.3	96	95.3	0	0	1	2	0	8	P53		3	40.1	96
DMC	11	2023-09-08	9.3	96	95.3	0	0	1	3	0	11	P60		4	40.1	96
DMC	12	2023-09-08	9.3	96	95.3	0	0	0	2	0	12	P61		2	39.8	96
RB	3	2023-09-08	15	108	101	0	0	0	0	0	3	WT3		0	39.7	108
RB	4	2023-09-08	15	108	101	0	0	0	0	0	4	P43		0	39.7	108
RB	7	2023-09-08	15	108	101	0	0	0	0	0	7	P52		0	39.6	108
RB	8	2023-09-08	15	108	101	0	0	0	0	1	8	P53		1	40	108
DMC	3	2023-09-09	8	120	118	0	0	0	0	0	3	WT3		0	39.1	120
DMC	4	2023-09-09	8	120	118	0	0	0	0	0	4	P43		0	39.3	120
DMC	7	2023-09-09	8	120	118	0	0	0	1	0	7	P52		1	39.2	120
DMC	8	2023-09-09	8	120	118	0	0	0	3	1	8	P53		4	39.5	120
DMC	3	2023-09-09	16	132	126	0	0	0	0	0	3	WT3		0	39.7	132
DMC	4	2023-09-09	16	132	126	0	0	0	0	0	4	P43		0	39.9	132
DMC	7	2023-09-09	16	132	126	0	0	1	0	1	7	P52		2	40.1	132
DMC	8	2023-09-09	16	132	126	0	0	0	0	1	8	P53		1	39.4	132
DMC	3	2023-09-10	7.35	144	141.35	0	0	0	0	0	3	WT3		0	39.2	144
DMC	4	2023-09-10	7.35	144	141.35	0	0	1	1	1	4	P43		3	40.5	144
DMC	7	2023-09-10	7.35	144	141.35	0	0	1	1	1	7	P52		3	40.8	144
DMC	8	2023-09-10	7.35	144	141.35	1	0	0	1	1	8	P53		3	39.8	144
DMC	3	2023-09-10	15.45	156	149.45	0	0	0	0	0	3	WT3		0	39.2	156
DMC	4	2023-09-10	15.45	156	149.45	0	0	1	1	0	4	P43		2	40.4	156
DMC	7	2023-09-10	15.45	156	149.45	0	0	1	1	1	7	P52		3	40.6	156
DMC	8	2023-09-10	15.45	156	149.45	0	0	1	1	1	8	P53		3	40.1	156
DMC	3	2023-09-11	9.45	168	167.45	0	0	0	0	0	3	WT3		0	39.3	168
DMC	4	2023-09-11	9.45	168	167.45	0	0	0	0	0	4	P43		0	39.4	168
DMC	7	2023-09-11	9.45	168	167.45	0	0	0	0	0	7	P52		0	39.8	168
DMC	8	2023-09-11	9.45	168	167.45	0	0	0	0	0	8	P53		0	39.7	168

## Sheet: Figure 4
LUNG	WT1	P48	P57	P59	WT2	P46	P60	P61	WT3	P43	P52	P53
	0.887	123.07	17.46	113.13	1.36	152.9	53.8	150	1.95	17.48	21.17	160
	1.0533	149.64	22.5	107.22	1.8	139.04	61.11	122.43	1.76	11.93	44.38	164
	2.618	139.4	27.61	96.2	0.546	143.53	36.3	131.86	2.251	7.0269	27.76	139.16
TURB	WT1	P48	P57	P59	WT2	P46	P60	P61	WT3	P43	P52	P53
	1.47	56.6	11.03	6	0.2	88.5	16	61.8	0.758	20.86	38	64
	0.33	40.62	10.8	9.7	0.16	68.7	17	73.2	0.7585	20.96	44	35
	0.25	53.12	9.4	15.5	0.28	85.3	19	58.9	1.84	38.34	62	52
TRAC	WT1	P48	P57	P59	WT2	P46	P60	P61	WT3	P43	P52	P53
	3.452	47.4	9.2196	30.4	2.5067	42.24	10.582	43.08	3.1688	10.44	21.03	21.61
	3.0982	23.59	11.46	22.18	1.6534	36.6	7.34	47.02	2.7464	6.7864	21.48	15.19
	2.87	41.8	7.7	31.07	1.3538	32.05	12.13	67.92	0.818	16.05	17.56	16.79

## Sheet: Figure 5
	A)		Pig	Nucleocapsid	GAPDH	ACTB	RPL4	B)		Nasal Turbinate	TCID50/ml
		Nasal Turbinate	WT1	40	18.71	15.32	18.77		Day2- Cohort 1	WT1	0	0
			WT2	40	18.81	16.22	18.81			P48	35.6	47.4
			WT3	40	20.62	19.34	21.31			P57	11.2	15
			P43	27.18	26.62	24.33	27.3			P59	63.2	63.2
			P46	15.52	17.75	15.6	18.2		Day-4 Cohort 2	WT2	0	0
			P48	28.96	30	28.77	34.07			P46	8430	4740
			P52	26.36	21.1	18.82	20.89			P60	84.3	63.2
			P53	26.79	22.95	22.68	22.96			P61	84.3	200
			P57	24.14	22.98	20.36	23.17		Day-7 Cohort 3	WT3	0	0
			P59	20.69	22.37	20.06	23.05			P43	0	0
			P60	20.09	19.01	16.79	19.35			P52	0	0
			P61	17.56	18.34	15.8	18.15			P53	0	0
		Trachea	WT1	40	16.21	17.09	20.04
			WT2	40	22.44	19.71	22.13
			WT3	38.79	23.2	21.15	22.66
			P43	23.88	22.56	19.25	21.44
			P46	28.53	22.79	20.78	20.53
			P48	20.69	19.9	17.59	19.59
			P52	29.09	22.7	20.62	21.95
			P53	27.48	22.27	20.36	22.18
			P57	26.92	22.69	20.66	23.36
			P59	30.38	29.91	29.02	30.31
			P60	25.78	23.33	21.27	23.15
			P61	25.31	22.39	20.1	22.28
		Lung	WT1	40	17.76	13.9	18.77
			WT2	40	17.71	13.63	18.58
			WT3	37.07	18.02	13.63	17.9
			P43	28.92	19.39	15.72	19.3
			P46	21.62	19.67	18.32	20.48
			P48	28.52	18.89	15.18	19.57
			P52	29.85	18.57	14.56	18.2
			P53	26.66	17.67	15.97	19.83
			P57	24.84	18.56	14.44	18.97
			P59	27.32	18.15	14.54	18.96
			P60	24.2	18.83	15.28	19.09
			P61	21.51	16.51	14.9	19
		Standard Curve	N Copy no	Ct
			400000	18.01
			40000	21.15
			4000	24.58
			400	27.75
			40	30.26

## Sheet: Figure 7
		Pig	OD (450nm)
	Day2- Cohort 1	WT1	0.11	0.111	0.115
		P48	0.11	0.11	0.112
		P57	0.106	0.108	0.104
		P59	0.148	0.151	0.157
	Day-4 Cohort 2	WT2	0.17	0.17	0.189
		P46	0.12	0.114	0.116
		P60	0.224	0.208	0.218
		P61	0.12	0.112	0.112
	Day-7 Cohort 3	WT3	0.169	0.165	0.166
		P43	0.367	0.354	0.346
		P52	0.164	0.163	0.171
		P53	1.338	1.312	1.242

## Sheet: Figure 8
	TRAC	LUNG	TURB N copy	TRAC N copy	LUNG N copy	Infectious virus	Clinical Score	Histology Score	Whole Lung Score
P46	3	2	1	8	1	1	1	1	2
P61	1	4	4	5	2	2	6	1	1
P48	2	3	2	2	7	5	7	6	5
P53	6	1	8	7	5	7	3	4	4
P59	4	5	3	1	6	4	8	9	6
P52	5	7	9	9	9	7	3	6	8
P60	8	6	6	4	3	3	2	8	7
P43	7	9	5	3	8	7	3	3	3
P57	9	8	7	6	4	6	8	5	7

## Sheet: Sup 1
		Fibroblast	Supernatant N at 2h					Fibroblast	Supernatant N at 2h					Fibroblast	Supernatant N at 2h
	EDB2	35	23.78	23.43	23.45		Delta	35	23.81	23.37	23.34		Omicron	35	25.92	25.63	25.14
		38	23.59	24.01	23.93			38	23.76	23.55	24.09			38	25.79	24.75	25.43
		43	23.8	23.72	23.63			43	23.87	24.08	24.01			43	25.48	25.26	25.59
		46	23.87	23.75	24.03			46	23.86	23.71	23.63			46	24.65	25.44	25.35
		48	23.92	23.83	24.06			48	23.18	23.59	23.89			48	25.09	25.62	25.77
		52	23.9	23.94	23.33			52	24.03	23.62	23.53			52	25.51	24.66	25.48
		53	23.96	23.98	23.52			53	23.8	23.99	23.95			53	25.8	25.11	26.03
		59	23.57	23.37	23.79			59	23.73	24.04	23.77			59	25.09	25.2	25.56
		60	24.04	23.54	23.62			60	24.73	24.02	23.51			60	26.03	25.18	24.83
		61	24.56	23.91	23.42			61	25.06	24.06	23.7			61	25.83	25.7	25.44
	A)	Fibroblast	Supernatant N at 48h				B)	Fibroblast	Supernatant N at 48h				C)	Fibroblast	Supernatant N at 48h
	EDB2	35	19.67	19.47	18.11		Delta	35	19.08	19.87	20.14		Omicron	35	22.47	23.47	23.39
		38	21.2	21.04	21.05			38	20.91	21.3	20.74			38	22.94	23.02	22.9
		43	15.69	15.95	15.47			43	16.38	16	16			43	22.75	24.1	23.44
		46	11.64	10.97	11.55			46	10.86	10.85	11.47			46	17.31	17.02	16.62
		48	10	10.74	11.65			48	10.87	10.85	10.6			48	16.07	16.56	16.05
		52	19.44	20.73	21.16			52	21.06	20.77	20.69			52	23.77	22.97	23.31
		53	14.67	15.41	13.64			53	14.72	15.01	15.94			53	22.45	26.62	22.19
		59	17.18	15.45	15.62			59	15.71	16.1	15.09			59	22.71	22.5	22.22
		60	16.01	16.45	14.47			60	17.31	16.17	17.02			60	23.3	23.66	22.99
		61	15.45	16.49	14.67			61	15.42	15.23	15.52			61	22.96	23.73	23.37
